# Supplementary material for: Co-Administration of Adjuvanted Recombinant Ov-103 and Ov-RAL-2 Vaccines Confer Protection against Natural Challenge in A Bovine Onchocerca ochengi Infection Model of Human Onchocerciasis
Source: Vaccines (Basel). 2022 May 27;10(6):861. doi: 10.3390/vaccines10060861 (PMC9229719; doi:10.3390/vaccines10060861)
Supplement: Supplementary file 1 [file vaccines-10-00861-s001.zip]

Archive with 1 entries (1 files):
- vaccines-1726194-supplementary.pdf
